# Supplementary material for: Seasonal and annual variability of coastal sulphur plumes in the northern Benguela upwelling system
Source: PLoS One. 2018 Feb 8;13(2):e0192140. doi: 10.1371/journal.pone.0192140 (PMC5805238; doi:10.1371/journal.pone.0192140)
Supplement: S1 Table — (XLS) [file pone.0192140.s003.xls]

## Sheet: Sheet1
MODIS	minimum	maximum	MERIS	mean 10/04/2004	mean 12/05/2004	mean 03/03/2004	mean 16/02/2004	mean 26/04/2004	mean 19/03/2004	mean 11/04/2004	mean 06/03/2004	mean 17/04/2004	minimum	maximum	minimum 2002-2012	maximum 2002-2012	HICO	minimum 12/04/2011	maximum 12/04/2011	MSI	minimum 25/05/2016	maximum 25/05/2016
wavelength/nm	reflectance/dimensionless	reflectance/dimensionless	wavelength/nm	reflectance/dimensionless	reflectance/dimensionless	reflectance/dimensionless	reflectance/dimensionless	reflectance/dimensionless	reflectance/dimensionless	reflectance/dimensionless	reflectance/dimensionless	reflectance/dimensionless	reflectance/dimensionless	reflectance/dimensionless	reflectance/dimensionless	reflectance/dimensionless	wavelength/nm	reflectance/dimensionless	reflectance/dimensionless	wavelength/nm	reflectance/dimensionless	reflectance/dimensionless
412	0.01509	0.05048	412.5	0.05708	0.04076	0.03767	0.03172	0.02825	0.0267	0.03071	0.02065	0.01751	0.01234	0.07324	0.01234	0.08567	404	0.01938	0.04826	444	0.02697	0.08122
443	0.02213	0.06866	442.4	0.0855	0.06388	0.05577	0.04851	0.04355	0.03962	0.04043	0.03032	0.0271	0.01928	0.11997	0.01928	0.16067	410	0.02678	0.06284	497	0.03506	0.11445
469	0.02772	0.08145	489.7	0.11843	0.09752	0.07976	0.07485	0.06821	0.06026	0.05734	0.04671	0.04287	0.02971	0.16966	0.02971	0.23068	415	0.02782	0.06896	560	0.04024	0.1308
488	0.03024	0.08751	509.7	0.11988	0.10401	0.08564	0.08109	0.07282	0.06734	0.05946	0.05005	0.04637	0.03189	0.17113	0.03189	0.24624	421	0.02397	0.07028	664	0.01331	0.03902
531	0.03679	0.10276	559.6	0.1293	0.11764	0.10589	0.09625	0.08675	0.07995	0.07178	0.0647	0.0573	0.04031	0.17856	0.04031	0.28545	427	0.02319	0.07347	704	0.01124	0.02346
547	0.04042	0.10755	619.6	0.05248	0.0587	0.04689	0.04231	0.03884	0.03292	0.02708	0.02304	0.02562	0.01589	0.07846	0.01589	0.18437	432	0.02628	0.07988	740	0.00366	0.00466
555	0.0409	0.10333	664.6	0.03386	0.03975	0.02998	0.02752	0.02453	0.02107	0.0164	0.01364	0.01618	0.00968	0.05357	0.00968	0.14484	438	0.02789	0.08211	782	0.0046	0.00761
645	0.01101	0.04673	680.9	0.03109	0.03636	0.0278	0.02488	0.02288	0.01957	0.01592	0.01357	0.01522	0.00981	0.0492	0.00981	0.13572	444	0.02775	0.08432	835	0.00344	0.00556
667	0.00888	0.03619	708.4	0.01949	0.02385	0.01916	0.01604	0.01532	0.01202	0.01031	0.00881	0.01044	0.00642	0.03099	0.00642	0.09909	450	0.0268	0.08821	865	0.00158	0.00428
678	0.00868	0.03564	753.5	0.00526	0.00665	0.00528	0.00437	0.00401	0.00324	0.00284	0.0022	0.00296	0.00188	0.00866	0.00188	0.0296	455	0.02568	0.09044
			778.5	0.00531	0.00654	0.00532	0.00441	0.00415	0.00334	0.00286	0.00239	0.00286	0.00179	0.00869	0.00179	0.02572	461	0.02632	0.09434
			864.8	0.00287	0.00353	0.00289	0.0024	0.00225	0.00183	0.00157	0.00131	0.00157	0.00098	0.00466	0.00098	0.01459	467	0.02669	0.09469
			884.8	0.00234	0.00287	0.00235	0.00196	0.00183	0.00149	0.00128	0.00107	0.00129	0.00082	0.00378	0.00082	0.01195	473	0.02817	0.09802
																	478	0.02944	0.1024
																	484	0.03222	0.11081
																	490	0.03367	0.11666
																	495	0.03347	0.11931
																	501	0.03346	0.12064
																	507	0.03368	0.12305
																	513	0.03583	0.12891
																	518	0.03777	0.13498
																	524	0.03843	0.13881
																	530	0.03856	0.14246
																	536	0.03743	0.14092
																	541	0.03708	0.14232
																	547	0.03737	0.14379
																	553	0.03796	0.14733
																	558	0.03943	0.15233
																	564	0.0398	0.15413
																	570	0.03818	0.15037
																	576	0.03546	0.14707
																	581	0.03262	0.14136
																	587	0.02844	0.12921
																	593	0.02528	0.12109
																	599	0.02238	0.11303
																	604	0.02066	0.10826
																	610	0.01899	0.10415
																	616	0.01774	0.10042
																	621	0.01723	0.09482
																	627	0.01564	0.08901
																	633	0.01406	0.08642
																	639	0.01337	0.08523
																	644	0.01274	0.08339
																	650	0.01174	0.07846
																	656	0.01114	0.07421
																	662	0.01051	0.07005
																	667	0.01037	0.06637
																	673	0.01011	0.06368
																	679	0.00996	0.06145
																	684	0.00804	0.05524
																	690	0.00569	0.04764
																	696	0.0054	0.04505
																	702	0.00524	0.04249
																	707	0.00431	0.0391
																	713	0.00245	0.02979
																	719	1e-05	0.0161
