# Supplementary material for: Seasonal and annual variability of coastal sulphur plumes in the northern Benguela upwelling system
Source: PLoS One. 2018 Feb 8;13(2):e0192140. doi: 10.1371/journal.pone.0192140 (PMC5805238; doi:10.1371/journal.pone.0192140)
Supplement: S2 Table — (XLS) [file pone.0192140.s004.xls]

## Sheet: Sheet1
MERIS	sulphur plume statistics		MERIS	sulphur plume statistics
number	reflectance(559.6 nm)/dimensionless		variable	reflectance(559.6 nm)/dimensionless
1	0.04018		pixel number	23162
2	0.04317		maximum	0.2853
3	0.04323		75 percentile	0.1018
4	0.04324		median	0.07708
5	0.04326		25 percentile	0.06243
6	0.04378		minimum	0.04018
7	0.04379
8	0.04385
9	0.04409
10	0.04411
11	0.04416
12	0.04425
13	0.04427
14	0.04433
15	0.0444
16	0.04447
17	0.04447
18	0.04449
19	0.04449
20	0.04451
21	0.04454
22	0.04454
23	0.04456
24	0.0446
25	0.04471
26	0.04473
27	0.04476
28	0.04476
29	0.04486
30	0.04487
31	0.04491
32	0.04508
33	0.04509
34	0.04511
35	0.04522
36	0.04522
37	0.04524
38	0.04524
39	0.04531
40	0.04537
41	0.04539
42	0.04542
43	0.04546
44	0.04548
45	0.0455
46	0.0455
47	0.04552
48	0.04552
49	0.04561
50	0.04563
51	0.04566
52	0.04566
53	0.04568
54	0.04568
55	0.0457
56	0.04574
57	0.04574
58	0.04575
59	0.04577
60	0.04577
61	0.04579
62	0.04579
63	0.04583
64	0.04584
65	0.04584
66	0.04584
67	0.04584
68	0.04592
69	0.04592
70	0.04595
71	0.04595
72	0.04595
73	0.04597
74	0.04599
75	0.04601
76	0.04605
77	0.04608
78	0.0461
79	0.0461
80	0.04612
81	0.04612
82	0.04623
83	0.04623
84	0.04625
85	0.04625
86	0.04627
87	0.04627
88	0.04628
89	0.04628
90	0.0463
91	0.04632
92	0.04632
93	0.04632
94	0.04636
95	0.04636
96	0.04636
97	0.04636
98	0.04636
99	0.04636
100	0.04638
101	0.04639
102	0.04641
103	0.04643
104	0.04643
105	0.04645
106	0.04645
107	0.04645
108	0.04649
109	0.0465
110	0.0465
111	0.04652
112	0.04652
113	0.04654
114	0.04654
115	0.04654
116	0.04654
117	0.04656
118	0.04656
119	0.04656
120	0.04658
121	0.04658
122	0.04658
123	0.04658
124	0.0466
125	0.0466
126	0.04661
127	0.04661
128	0.04661
129	0.04661
130	0.04661
131	0.04663
132	0.04663
133	0.04665
134	0.04667
135	0.04669
136	0.04669
137	0.04671
138	0.04671
139	0.04672
140	0.04672
141	0.04672
142	0.04674
143	0.04676
144	0.04676
145	0.04676
146	0.04678
147	0.04678
148	0.0468
149	0.0468
150	0.0468
151	0.04682
152	0.04683
153	0.04685
154	0.04685
155	0.04685
156	0.04687
157	0.04687
158	0.04689
159	0.04689
160	0.04691
161	0.04691
162	0.04691
163	0.04693
164	0.04694
165	0.04696
166	0.04696
167	0.04696
168	0.047
169	0.04702
170	0.04702
171	0.04702
172	0.04702
173	0.04704
174	0.04704
175	0.04704
176	0.04704
177	0.04705
178	0.04705
179	0.04705
180	0.04705
181	0.04705
182	0.04707
183	0.04707
184	0.04707
185	0.04711
186	0.04713
187	0.04715
188	0.04715
189	0.04715
190	0.04716
191	0.04716
192	0.04716
193	0.04718
194	0.04718
195	0.0472
196	0.04722
197	0.04722
198	0.04724
199	0.04724
200	0.04724
201	0.04724
202	0.04727
203	0.04727
204	0.04729
205	0.04729
206	0.04729
207	0.04729
208	0.04731
209	0.04731
210	0.04731
211	0.04731
212	0.04731
213	0.04731
214	0.04733
215	0.04735
216	0.04735
217	0.04735
218	0.04735
219	0.0474
220	0.0474
221	0.04742
222	0.04744
223	0.04744
224	0.04744
225	0.04746
226	0.04746
227	0.04746
228	0.04746
229	0.04747
230	0.04747
231	0.04749
232	0.04751
233	0.04751
234	0.04753
235	0.04753
236	0.04755
237	0.04755
238	0.04758
239	0.04762
240	0.04762
241	0.04762
242	0.04762
243	0.04764
244	0.04764
245	0.04764
246	0.04766
247	0.04766
248	0.04766
249	0.04766
250	0.04768
251	0.04768
252	0.04771
253	0.04771
254	0.04775
255	0.04775
256	0.04775
257	0.04775
258	0.04775
259	0.04775
260	0.04777
261	0.04777
262	0.04779
263	0.0478
264	0.0478
265	0.04784
266	0.04784
267	0.04786
268	0.04786
269	0.04786
270	0.04786
271	0.04786
272	0.04786
273	0.04786
274	0.04788
275	0.04788
276	0.04788
277	0.0479
278	0.0479
279	0.0479
280	0.04791
281	0.04793
282	0.04793
283	0.04793
284	0.04795
285	0.04797
286	0.04799
287	0.04799
288	0.04799
289	0.04801
290	0.04801
291	0.04801
292	0.04801
293	0.04802
294	0.04802
295	0.04804
296	0.04806
297	0.04806
298	0.04806
299	0.04806
300	0.04808
301	0.04808
302	0.04808
303	0.0481
304	0.04812
305	0.04812
306	0.04812
307	0.04813
308	0.04813
309	0.04815
310	0.04815
311	0.04815
312	0.04815
313	0.04817
314	0.04817
315	0.04817
316	0.04817
317	0.04817
318	0.04817
319	0.04819
320	0.04819
321	0.04821
322	0.04821
323	0.04821
324	0.04821
325	0.04821
326	0.04823
327	0.04823
328	0.04823
329	0.04824
330	0.04824
331	0.04826
332	0.04826
333	0.04826
334	0.04828
335	0.04828
336	0.04828
337	0.04828
338	0.04828
339	0.0483
340	0.0483
341	0.04832
342	0.04832
343	0.04834
344	0.04834
345	0.04834
346	0.04834
347	0.04834
348	0.04834
349	0.04835
350	0.04835
351	0.04835
352	0.04835
353	0.04835
354	0.04837
355	0.04837
356	0.04837
357	0.04837
358	0.04837
359	0.04837
360	0.04837
361	0.04839
362	0.04839
363	0.04839
364	0.04839
365	0.04839
366	0.04839
367	0.04839
368	0.04839
369	0.04839
370	0.04839
371	0.04839
372	0.04841
373	0.04841
374	0.04843
375	0.04845
376	0.04845
377	0.04845
378	0.04845
379	0.04845
380	0.04846
381	0.04848
382	0.04848
383	0.04848
384	0.0485
385	0.0485
386	0.0485
387	0.0485
388	0.04852
389	0.04854
390	0.04854
391	0.04855
392	0.04855
393	0.04855
394	0.04857
395	0.04857
396	0.04857
397	0.04857
398	0.04857
399	0.04857
400	0.04859
401	0.04859
402	0.04859
403	0.04859
404	0.04859
405	0.04861
406	0.04861
407	0.04861
408	0.04863
409	0.04863
410	0.04863
411	0.04863
412	0.04863
413	0.04865
414	0.04865
415	0.04866
416	0.04866
417	0.04866
418	0.04868
419	0.04868
420	0.04868
421	0.04868
422	0.0487
423	0.0487
424	0.0487
425	0.04872
426	0.04872
427	0.04874
428	0.04874
429	0.04874
430	0.04876
431	0.04877
432	0.04877
433	0.04879
434	0.04879
435	0.04879
436	0.04879
437	0.04879
438	0.04879
439	0.04879
440	0.04879
441	0.04881
442	0.04881
443	0.04881
444	0.04883
445	0.04883
446	0.04883
447	0.04883
448	0.04883
449	0.04885
450	0.04885
451	0.04885
452	0.04885
453	0.04885
454	0.04885
455	0.04887
456	0.04887
457	0.04887
458	0.04887
459	0.04887
460	0.04887
461	0.04888
462	0.04888
463	0.04888
464	0.04888
465	0.04888
466	0.04888
467	0.0489
468	0.04892
469	0.04892
470	0.04892
471	0.04894
472	0.04894
473	0.04894
474	0.04894
475	0.04894
476	0.04894
477	0.04896
478	0.04896
479	0.04896
480	0.04896
481	0.04898
482	0.04898
483	0.04899
484	0.04899
485	0.04899
486	0.04899
487	0.04899
488	0.04901
489	0.04901
490	0.04901
491	0.04901
492	0.04903
493	0.04903
494	0.04903
495	0.04903
496	0.04903
497	0.04905
498	0.04905
499	0.04905
500	0.04905
501	0.04905
502	0.04905
503	0.04907
504	0.04907
505	0.04907
506	0.04907
507	0.04907
508	0.04907
509	0.04907
510	0.04909
511	0.04909
512	0.04909
513	0.04909
514	0.0491
515	0.0491
516	0.0491
517	0.04912
518	0.04912
519	0.04912
520	0.04914
521	0.04914
522	0.04914
523	0.04916
524	0.04916
525	0.04916
526	0.04916
527	0.04916
528	0.04918
529	0.04918
530	0.0492
531	0.0492
532	0.0492
533	0.0492
534	0.0492
535	0.0492
536	0.0492
537	0.04921
538	0.04921
539	0.04921
540	0.04921
541	0.04921
542	0.04921
543	0.04923
544	0.04923
545	0.04923
546	0.04923
547	0.04923
548	0.04925
549	0.04925
550	0.04925
551	0.04925
552	0.04927
553	0.04927
554	0.04927
555	0.04927
556	0.04929
557	0.04931
558	0.04931
559	0.04931
560	0.04931
561	0.04932
562	0.04932
563	0.04932
564	0.04934
565	0.04934
566	0.04934
567	0.04936
568	0.04936
569	0.04936
570	0.04936
571	0.04938
572	0.04938
573	0.0494
574	0.0494
575	0.0494
576	0.0494
577	0.04942
578	0.04942
579	0.04942
580	0.04942
581	0.04942
582	0.04942
583	0.04942
584	0.04942
585	0.04943
586	0.04943
587	0.04943
588	0.04943
589	0.04943
590	0.04943
591	0.04945
592	0.04945
593	0.04945
594	0.04945
595	0.04947
596	0.04947
597	0.04947
598	0.04949
599	0.04949
600	0.04949
601	0.04951
602	0.04951
603	0.04951
604	0.04951
605	0.04951
606	0.04951
607	0.04951
608	0.04953
609	0.04953
610	0.04953
611	0.04954
612	0.04954
613	0.04954
614	0.04954
615	0.04954
616	0.04954
617	0.04954
618	0.04956
619	0.04956
620	0.04956
621	0.04956
622	0.04956
623	0.04956
624	0.04958
625	0.04958
626	0.04958
627	0.04958
628	0.0496
629	0.0496
630	0.04962
631	0.04962
632	0.04962
633	0.04964
634	0.04964
635	0.04964
636	0.04964
637	0.04965
638	0.04965
639	0.04965
640	0.04967
641	0.04967
642	0.04967
643	0.04967
644	0.04967
645	0.04969
646	0.04969
647	0.04971
648	0.04971
649	0.04971
650	0.04971
651	0.04973
652	0.04973
653	0.04975
654	0.04975
655	0.04975
656	0.04976
657	0.04976
658	0.04976
659	0.04976
660	0.04976
661	0.04978
662	0.04978
663	0.04978
664	0.04978
665	0.0498
666	0.0498
667	0.0498
668	0.04982
669	0.04982
670	0.04982
671	0.04982
672	0.04982
673	0.04982
674	0.04984
675	0.04984
676	0.04984
677	0.04984
678	0.04984
679	0.04984
680	0.04984
681	0.04984
682	0.04984
683	0.04986
684	0.04986
685	0.04986
686	0.04986
687	0.04986
688	0.04986
689	0.04986
690	0.04987
691	0.04987
692	0.04987
693	0.04989
694	0.04989
695	0.04989
696	0.04989
697	0.04989
698	0.04989
699	0.04989
700	0.04991
701	0.04991
702	0.04991
703	0.04991
704	0.04991
705	0.04991
706	0.04993
707	0.04993
708	0.04993
709	0.04993
710	0.04993
711	0.04995
712	0.04995
713	0.04996
714	0.04996
715	0.04996
716	0.04996
717	0.04998
718	0.05
719	0.05
720	0.05
721	0.05
722	0.05
723	0.05
724	0.05002
725	0.05002
726	0.05004
727	0.05004
728	0.05004
729	0.05004
730	0.05004
731	0.05006
732	0.05006
733	0.05006
734	0.05006
735	0.05006
736	0.05007
737	0.05007
738	0.05007
739	0.05007
740	0.05007
741	0.05007
742	0.05007
743	0.05009
744	0.05009
745	0.05009
746	0.05009
747	0.05009
748	0.05009
749	0.05009
750	0.05009
751	0.05009
752	0.05009
753	0.05011
754	0.05011
755	0.05011
756	0.05011
757	0.05011
758	0.05011
759	0.05011
760	0.05011
761	0.05011
762	0.05013
763	0.05013
764	0.05013
765	0.05013
766	0.05013
767	0.05015
768	0.05015
769	0.05015
770	0.05015
771	0.05015
772	0.05015
773	0.05015
774	0.05017
775	0.05017
776	0.05017
777	0.05018
778	0.05018
779	0.05018
780	0.05018
781	0.05018
782	0.05018
783	0.05018
784	0.0502
785	0.0502
786	0.0502
787	0.0502
788	0.0502
789	0.05022
790	0.05022
791	0.05022
792	0.05022
793	0.05022
794	0.05022
795	0.05024
796	0.05026
797	0.05026
798	0.05026
799	0.05026
800	0.05026
801	0.05026
802	0.05028
803	0.05028
804	0.05028
805	0.05028
806	0.05029
807	0.05029
808	0.05029
809	0.05029
810	0.05029
811	0.05031
812	0.05031
813	0.05031
814	0.05033
815	0.05033
816	0.05033
817	0.05033
818	0.05033
819	0.05035
820	0.05035
821	0.05035
822	0.05035
823	0.05035
824	0.05037
825	0.05037
826	0.05037
827	0.05039
828	0.05039
829	0.05039
830	0.0504
831	0.0504
832	0.0504
833	0.0504
834	0.0504
835	0.0504
836	0.05042
837	0.05042
838	0.05042
839	0.05042
840	0.05042
841	0.05042
842	0.05042
843	0.05044
844	0.05044
845	0.05044
846	0.05044
847	0.05044
848	0.05046
849	0.05046
850	0.05046
851	0.05048
852	0.05048
853	0.0505
854	0.0505
855	0.0505
856	0.0505
857	0.05051
858	0.05051
859	0.05051
860	0.05051
861	0.05051
862	0.05051
863	0.05053
864	0.05053
865	0.05053
866	0.05053
867	0.05053
868	0.05053
869	0.05055
870	0.05055
871	0.05055
872	0.05055
873	0.05057
874	0.05057
875	0.05057
876	0.05057
877	0.05057
878	0.05057
879	0.05057
880	0.05057
881	0.05057
882	0.05059
883	0.05059
884	0.05059
885	0.05059
886	0.05059
887	0.05059
888	0.05061
889	0.05061
890	0.05061
891	0.05061
892	0.05061
893	0.05061
894	0.05061
895	0.05061
896	0.05061
897	0.05062
898	0.05062
899	0.05062
900	0.05062
901	0.05062
902	0.05062
903	0.05064
904	0.05064
905	0.05064
906	0.05064
907	0.05064
908	0.05066
909	0.05066
910	0.05066
911	0.05066
912	0.05066
913	0.05066
914	0.05068
915	0.05068
916	0.05068
917	0.05068
918	0.05068
919	0.05068
920	0.05068
921	0.05068
922	0.0507
923	0.0507
924	0.0507
925	0.05072
926	0.05072
927	0.05072
928	0.05072
929	0.05072
930	0.05073
931	0.05073
932	0.05073
933	0.05073
934	0.05073
935	0.05075
936	0.05075
937	0.05075
938	0.05075
939	0.05077
940	0.05077
941	0.05077
942	0.05077
943	0.05077
944	0.05077
945	0.05077
946	0.05079
947	0.05079
948	0.05079
949	0.05081
950	0.05081
951	0.05081
952	0.05081
953	0.05083
954	0.05083
955	0.05083
956	0.05083
957	0.05083
958	0.05084
959	0.05084
960	0.05086
961	0.05086
962	0.05086
963	0.05086
964	0.05086
965	0.05086
966	0.05088
967	0.05088
968	0.05088
969	0.05088
970	0.05088
971	0.0509
972	0.0509
973	0.0509
974	0.0509
975	0.0509
976	0.0509
977	0.05092
978	0.05092
979	0.05092
980	0.05092
981	0.05092
982	0.05092
983	0.05092
984	0.05094
985	0.05094
986	0.05094
987	0.05095
988	0.05095
989	0.05095
990	0.05097
991	0.05097
992	0.05097
993	0.05097
994	0.05097
995	0.05097
996	0.05097
997	0.05097
998	0.05097
999	0.05097
1000	0.05099
1001	0.05099
1002	0.05099
1003	0.05099
1004	0.05101
1005	0.05101
1006	0.05101
1007	0.05103
1008	0.05103
1009	0.05103
1010	0.05105
1011	0.05105
1012	0.05105
1013	0.05105
1014	0.05105
1015	0.05106
1016	0.05106
1017	0.05106
1018	0.05106
1019	0.05106
1020	0.05106
1021	0.05108
1022	0.05108
1023	0.05108
1024	0.05108
1025	0.05108
1026	0.05108
1027	0.05108
1028	0.05108
1029	0.05108
1030	0.05108
1031	0.05108
1032	0.05108
1033	0.0511
1034	0.0511
1035	0.0511
1036	0.05112
1037	0.05112
1038	0.05112
1039	0.05112
1040	0.05114
1041	0.05114
1042	0.05114
1043	0.05114
1044	0.05114
1045	0.05114
1046	0.05114
1047	0.05114
1048	0.05114
1049	0.05116
1050	0.05116
1051	0.05116
1052	0.05116
1053	0.05116
1054	0.05116
1055	0.05116
1056	0.05116
1057	0.05117
1058	0.05117
1059	0.05117
1060	0.05117
1061	0.05117
1062	0.05119
1063	0.05119
1064	0.05119
1065	0.05119
1066	0.05119
1067	0.05119
1068	0.05119
1069	0.05121
1070	0.05121
1071	0.05121
1072	0.05121
1073	0.05123
1074	0.05123
1075	0.05125
1076	0.05125
1077	0.05125
1078	0.05125
1079	0.05125
1080	0.05125
1081	0.05127
1082	0.05127
1083	0.05127
1084	0.05127
1085	0.05127
1086	0.05127
1087	0.05127
1088	0.05128
1089	0.05128
1090	0.05128
1091	0.05128
1092	0.0513
1093	0.0513
1094	0.0513
1095	0.0513
1096	0.0513
1097	0.0513
1098	0.0513
1099	0.0513
1100	0.05132
1101	0.05132
1102	0.05132
1103	0.05132
1104	0.05132
1105	0.05134
1106	0.05134
1107	0.05134
1108	0.05134
1109	0.05134
1110	0.05134
1111	0.05134
1112	0.05134
1113	0.05136
1114	0.05136
1115	0.05136
1116	0.05136
1117	0.05136
1118	0.05136
1119	0.05137
1120	0.05137
1121	0.05137
1122	0.05139
1123	0.05139
1124	0.05139
1125	0.05139
1126	0.05139
1127	0.05139
1128	0.05141
1129	0.05141
1130	0.05141
1131	0.05141
1132	0.05141
1133	0.05143
1134	0.05143
1135	0.05143
1136	0.05143
1137	0.05143
1138	0.05145
1139	0.05145
1140	0.05145
1141	0.05145
1142	0.05145
1143	0.05145
1144	0.05147
1145	0.05147
1146	0.05147
1147	0.05147
1148	0.05147
1149	0.05147
1150	0.05148
1151	0.05148
1152	0.05148
1153	0.05148
1154	0.05148
1155	0.0515
1156	0.0515
1157	0.0515
1158	0.0515
1159	0.05152
1160	0.05152
1161	0.05152
1162	0.05152
1163	0.05152
1164	0.05152
1165	0.05152
1166	0.05154
1167	0.05154
1168	0.05154
1169	0.05156
1170	0.05156
1171	0.05156
1172	0.05156
1173	0.05156
1174	0.05156
1175	0.05156
1176	0.05156
1177	0.05158
1178	0.05158
1179	0.05158
1180	0.05158
1181	0.05158
1182	0.05158
1183	0.05159
1184	0.05159
1185	0.05159
1186	0.05161
1187	0.05161
1188	0.05161
1189	0.05163
1190	0.05163
1191	0.05163
1192	0.05163
1193	0.05165
1194	0.05165
1195	0.05165
1196	0.05165
1197	0.05165
1198	0.05167
1199	0.05167
1200	0.05167
1201	0.05167
1202	0.05167
1203	0.05167
1204	0.05167
1205	0.05167
1206	0.05167
1207	0.05167
1208	0.05169
1209	0.05169
1210	0.05169
1211	0.05169
1212	0.05169
1213	0.0517
1214	0.0517
1215	0.0517
1216	0.0517
1217	0.05172
1218	0.05172
1219	0.05172
1220	0.05172
1221	0.05172
1222	0.05172
1223	0.05174
1224	0.05174
1225	0.05174
1226	0.05174
1227	0.05174
1228	0.05174
1229	0.05174
1230	0.05176
1231	0.05176
1232	0.05176
1233	0.05176
1234	0.05178
1235	0.05178
1236	0.05178
1237	0.05178
1238	0.05178
1239	0.05178
1240	0.05178
1241	0.0518
1242	0.0518
1243	0.0518
1244	0.05181
1245	0.05181
1246	0.05181
1247	0.05181
1248	0.05181
1249	0.05181
1250	0.05183
1251	0.05183
1252	0.05183
1253	0.05183
1254	0.05183
1255	0.05183
1256	0.05183
1257	0.05183
1258	0.05183
1259	0.05183
1260	0.05185
1261	0.05185
1262	0.05185
1263	0.05185
1264	0.05185
1265	0.05185
1266	0.05185
1267	0.05185
1268	0.05187
1269	0.05187
1270	0.05187
1271	0.05187
1272	0.05187
1273	0.05187
1274	0.05187
1275	0.05187
1276	0.05189
1277	0.05189
1278	0.05189
1279	0.05189
1280	0.05189
1281	0.05189
1282	0.05191
1283	0.05191
1284	0.05191
1285	0.05191
1286	0.05191
1287	0.05191
1288	0.05191
1289	0.05192
1290	0.05192
1291	0.05192
1292	0.05192
1293	0.05192
1294	0.05192
1295	0.05192
1296	0.05192
1297	0.05192
1298	0.05192
1299	0.05194
1300	0.05194
1301	0.05194
1302	0.05194
1303	0.05194
1304	0.05194
1305	0.05196
1306	0.05196
1307	0.05198
1308	0.05198
1309	0.05198
1310	0.05198
1311	0.052
1312	0.052
1313	0.052
1314	0.052
1315	0.052
1316	0.052
1317	0.05202
1318	0.05202
1319	0.05202
1320	0.05202
1321	0.05203
1322	0.05203
1323	0.05203
1324	0.05205
1325	0.05205
1326	0.05205
1327	0.05205
1328	0.05205
1329	0.05205
1330	0.05205
1331	0.05205
1332	0.05207
1333	0.05207
1334	0.05207
1335	0.05209
1336	0.05209
1337	0.05209
1338	0.05209
1339	0.05209
1340	0.05211
1341	0.05211
1342	0.05211
1343	0.05211
1344	0.05211
1345	0.05211
1346	0.05211
1347	0.05211
1348	0.05213
1349	0.05213
1350	0.05213
1351	0.05213
1352	0.05213
1353	0.05213
1354	0.05214
1355	0.05214
1356	0.05214
1357	0.05214
1358	0.05214
1359	0.05214
1360	0.05216
1361	0.05216
1362	0.05216
1363	0.05216
1364	0.05218
1365	0.05218
1366	0.05218
1367	0.05218
1368	0.05218
1369	0.05218
1370	0.05218
1371	0.0522
1372	0.0522
1373	0.0522
1374	0.0522
1375	0.0522
1376	0.05222
1377	0.05222
1378	0.05222
1379	0.05222
1380	0.05222
1381	0.05224
1382	0.05224
1383	0.05224
1384	0.05224
1385	0.05224
1386	0.05224
1387	0.05225
1388	0.05225
1389	0.05225
1390	0.05225
1391	0.05225
1392	0.05225
1393	0.05227
1394	0.05227
1395	0.05227
1396	0.05227
1397	0.05227
1398	0.05227
1399	0.05229
1400	0.05229
1401	0.05229
1402	0.05229
1403	0.05229
1404	0.05229
1405	0.05229
1406	0.05231
1407	0.05231
1408	0.05231
1409	0.05231
1410	0.05233
1411	0.05233
1412	0.05233
1413	0.05233
1414	0.05233
1415	0.05233
1416	0.05233
1417	0.05233
1418	0.05233
1419	0.05235
1420	0.05235
1421	0.05235
1422	0.05235
1423	0.05235
1424	0.05235
1425	0.05236
1426	0.05236
1427	0.05236
1428	0.05236
1429	0.05236
1430	0.05236
1431	0.05236
1432	0.05238
1433	0.05238
1434	0.05238
1435	0.05238
1436	0.05238
1437	0.05238
1438	0.0524
1439	0.0524
1440	0.0524
1441	0.0524
1442	0.0524
1443	0.0524
1444	0.0524
1445	0.0524
1446	0.0524
1447	0.05242
1448	0.05242
1449	0.05242
1450	0.05242
1451	0.05242
1452	0.05242
1453	0.05244
1454	0.05244
1455	0.05244
1456	0.05244
1457	0.05244
1458	0.05244
1459	0.05246
1460	0.05246
1461	0.05246
1462	0.05246
1463	0.05246
1464	0.05246
1465	0.05246
1466	0.05246
1467	0.05246
1468	0.05247
1469	0.05247
1470	0.05247
1471	0.05247
1472	0.05247
1473	0.05247
1474	0.05249
1475	0.05249
1476	0.05249
1477	0.05249
1478	0.05249
1479	0.05249
1480	0.05249
1481	0.05249
1482	0.05251
1483	0.05251
1484	0.05251
1485	0.05251
1486	0.05251
1487	0.05251
1488	0.05253
1489	0.05253
1490	0.05253
1491	0.05253
1492	0.05253
1493	0.05253
1494	0.05253
1495	0.05253
1496	0.05253
1497	0.05253
1498	0.05253
1499	0.05255
1500	0.05255
1501	0.05255
1502	0.05255
1503	0.05255
1504	0.05255
1505	0.05255
1506	0.05257
1507	0.05257
1508	0.05257
1509	0.05257
1510	0.05257
1511	0.05258
1512	0.05258
1513	0.05258
1514	0.0526
1515	0.0526
1516	0.0526
1517	0.0526
1518	0.0526
1519	0.05262
1520	0.05262
1521	0.05262
1522	0.05262
1523	0.05262
1524	0.05264
1525	0.05264
1526	0.05264
1527	0.05264
1528	0.05264
1529	0.05266
1530	0.05266
1531	0.05266
1532	0.05266
1533	0.05266
1534	0.05266
1535	0.05267
1536	0.05267
1537	0.05267
1538	0.05267
1539	0.05267
1540	0.05269
1541	0.05269
1542	0.05269
1543	0.05269
1544	0.05271
1545	0.05271
1546	0.05271
1547	0.05271
1548	0.05271
1549	0.05271
1550	0.05273
1551	0.05273
1552	0.05273
1553	0.05273
1554	0.05273
1555	0.05273
1556	0.05273
1557	0.05273
1558	0.05273
1559	0.05273
1560	0.05273
1561	0.05273
1562	0.05273
1563	0.05275
1564	0.05275
1565	0.05275
1566	0.05277
1567	0.05277
1568	0.05277
1569	0.05277
1570	0.05277
1571	0.05277
1572	0.05277
1573	0.05278
1574	0.05278
1575	0.05278
1576	0.05278
1577	0.0528
1578	0.0528
1579	0.0528
1580	0.05282
1581	0.05282
1582	0.05282
1583	0.05282
1584	0.05282
1585	0.05284
1586	0.05284
1587	0.05284
1588	0.05284
1589	0.05286
1590	0.05286
1591	0.05286
1592	0.05288
1593	0.05288
1594	0.05288
1595	0.05289
1596	0.05289
1597	0.05289
1598	0.05289
1599	0.05289
1600	0.05289
1601	0.05291
1602	0.05291
1603	0.05291
1604	0.05291
1605	0.05291
1606	0.05291
1607	0.05291
1608	0.05293
1609	0.05293
1610	0.05293
1611	0.05293
1612	0.05293
1613	0.05293
1614	0.05293
1615	0.05293
1616	0.05293
1617	0.05295
1618	0.05295
1619	0.05295
1620	0.05295
1621	0.05295
1622	0.05295
1623	0.05295
1624	0.05295
1625	0.05297
1626	0.05297
1627	0.05297
1628	0.05297
1629	0.05297
1630	0.05297
1631	0.05297
1632	0.05297
1633	0.05297
1634	0.05297
1635	0.05297
1636	0.05299
1637	0.05299
1638	0.05299
1639	0.05299
1640	0.05299
1641	0.05299
1642	0.05299
1643	0.05299
1644	0.05299
1645	0.05299
1646	0.053
1647	0.053
1648	0.053
1649	0.053
1650	0.053
1651	0.053
1652	0.053
1653	0.053
1654	0.05302
1655	0.05302
1656	0.05302
1657	0.05304
1658	0.05304
1659	0.05304
1660	0.05304
1661	0.05304
1662	0.05304
1663	0.05306
1664	0.05306
1665	0.05306
1666	0.05306
1667	0.05306
1668	0.05306
1669	0.05306
1670	0.05306
1671	0.05308
1672	0.05308
1673	0.05308
1674	0.05308
1675	0.05308
1676	0.0531
1677	0.0531
1678	0.0531
1679	0.0531
1680	0.0531
1681	0.0531
1682	0.0531
1683	0.0531
1684	0.05311
1685	0.05311
1686	0.05311
1687	0.05311
1688	0.05311
1689	0.05311
1690	0.05311
1691	0.05311
1692	0.05313
1693	0.05313
1694	0.05313
1695	0.05313
1696	0.05313
1697	0.05313
1698	0.05313
1699	0.05313
1700	0.05313
1701	0.05315
1702	0.05315
1703	0.05315
1704	0.05315
1705	0.05315
1706	0.05315
1707	0.05317
1708	0.05317
1709	0.05317
1710	0.05317
1711	0.05317
1712	0.05317
1713	0.05319
1714	0.05319
1715	0.05319
1716	0.05319
1717	0.05319
1718	0.05321
1719	0.05321
1720	0.05321
1721	0.05321
1722	0.05321
1723	0.05321
1724	0.05321
1725	0.05322
1726	0.05322
1727	0.05322
1728	0.05322
1729	0.05322
1730	0.05322
1731	0.05322
1732	0.05322
1733	0.05324
1734	0.05324
1735	0.05324
1736	0.05324
1737	0.05324
1738	0.05324
1739	0.05324
1740	0.05324
1741	0.05324
1742	0.05326
1743	0.05326
1744	0.05326
1745	0.05326
1746	0.05326
1747	0.05326
1748	0.05326
1749	0.05328
1750	0.05328
1751	0.05328
1752	0.05328
1753	0.05328
1754	0.05328
1755	0.05328
1756	0.05328
1757	0.05328
1758	0.0533
1759	0.0533
1760	0.0533
1761	0.0533
1762	0.05332
1763	0.05332
1764	0.05332
1765	0.05332
1766	0.05332
1767	0.05332
1768	0.05332
1769	0.05332
1770	0.05333
1771	0.05333
1772	0.05333
1773	0.05333
1774	0.05333
1775	0.05333
1776	0.05335
1777	0.05335
1778	0.05335
1779	0.05335
1780	0.05335
1781	0.05335
1782	0.05337
1783	0.05337
1784	0.05337
1785	0.05337
1786	0.05337
1787	0.05337
1788	0.05337
1789	0.05337
1790	0.05339
1791	0.05339
1792	0.05341
1793	0.05341
1794	0.05341
1795	0.05341
1796	0.05341
1797	0.05343
1798	0.05343
1799	0.05343
1800	0.05343
1801	0.05343
1802	0.05343
1803	0.05344
1804	0.05344
1805	0.05344
1806	0.05344
1807	0.05344
1808	0.05344
1809	0.05344
1810	0.05344
1811	0.05344
1812	0.05344
1813	0.05344
1814	0.05344
1815	0.05344
1816	0.05346
1817	0.05346
1818	0.05346
1819	0.05346
1820	0.05346
1821	0.05346
1822	0.05346
1823	0.05346
1824	0.05346
1825	0.05346
1826	0.05346
1827	0.05346
1828	0.05346
1829	0.05346
1830	0.05346
1831	0.05346
1832	0.05348
1833	0.05348
1834	0.05348
1835	0.05348
1836	0.05348
1837	0.05348
1838	0.0535
1839	0.0535
1840	0.0535
1841	0.0535
1842	0.0535
1843	0.0535
1844	0.0535
1845	0.0535
1846	0.0535
1847	0.05352
1848	0.05352
1849	0.05352
1850	0.05352
1851	0.05352
1852	0.05352
1853	0.05352
1854	0.05352
1855	0.05352
1856	0.05354
1857	0.05354
1858	0.05354
1859	0.05354
1860	0.05354
1861	0.05354
1862	0.05355
1863	0.05355
1864	0.05355
1865	0.05355
1866	0.05355
1867	0.05355
1868	0.05355
1869	0.05357
1870	0.05357
1871	0.05357
1872	0.05357
1873	0.05357
1874	0.05359
1875	0.05359
1876	0.05359
1877	0.05359
1878	0.05359
1879	0.05359
1880	0.05359
1881	0.05359
1882	0.05359
1883	0.05359
1884	0.05359
1885	0.05359
1886	0.05361
1887	0.05361
1888	0.05361
1889	0.05361
1890	0.05361
1891	0.05361
1892	0.05361
1893	0.05363
1894	0.05363
1895	0.05363
1896	0.05363
1897	0.05363
1898	0.05363
1899	0.05365
1900	0.05365
1901	0.05365
1902	0.05366
1903	0.05366
1904	0.05366
1905	0.05366
1906	0.05366
1907	0.05366
1908	0.05366
1909	0.05366
1910	0.05368
1911	0.05368
1912	0.05368
1913	0.05368
1914	0.05368
1915	0.0537
1916	0.0537
1917	0.0537
1918	0.0537
1919	0.0537
1920	0.0537
1921	0.0537
1922	0.05372
1923	0.05372
1924	0.05372
1925	0.05372
1926	0.05372
1927	0.05372
1928	0.05374
1929	0.05374
1930	0.05374
1931	0.05374
1932	0.05374
1933	0.05374
1934	0.05374
1935	0.05374
1936	0.05374
1937	0.05374
1938	0.05374
1939	0.05376
1940	0.05376
1941	0.05376
1942	0.05376
1943	0.05376
1944	0.05376
1945	0.05376
1946	0.05376
1947	0.05376
1948	0.05376
1949	0.05376
1950	0.05376
1951	0.05377
1952	0.05377
1953	0.05377
1954	0.05377
1955	0.05377
1956	0.05377
1957	0.05377
1958	0.05379
1959	0.05379
1960	0.05379
1961	0.05379
1962	0.05379
1963	0.05379
1964	0.05379
1965	0.05379
1966	0.05379
1967	0.05381
1968	0.05381
1969	0.05381
1970	0.05381
1971	0.05381
1972	0.05381
1973	0.05383
1974	0.05383
1975	0.05383
1976	0.05383
1977	0.05383
1978	0.05383
1979	0.05383
1980	0.05383
1981	0.05383
1982	0.05383
1983	0.05385
1984	0.05385
1985	0.05385
1986	0.05385
1987	0.05385
1988	0.05385
1989	0.05385
1990	0.05385
1991	0.05385
1992	0.05385
1993	0.05385
1994	0.05385
1995	0.05387
1996	0.05387
1997	0.05387
1998	0.05387
[truncated: 21,164 more rows]
