# Supplementary material for: Seasonal and annual variability of coastal sulphur plumes in the northern Benguela upwelling system
Source: PLoS One. 2018 Feb 8;13(2):e0192140. doi: 10.1371/journal.pone.0192140 (PMC5805238; doi:10.1371/journal.pone.0192140)
Supplement: S3 Table — (XLS) [file pone.0192140.s005.xls]

## Sheet: Sheet1
			size	intensity – reflectance(559.6 nm)	intensity	intensity	intensity	intensity	clouds
month	number of scenes	number of sulphur pixel	sum/km2	maximum/dimensionless	75 percentile/dimensionless	median/dimensionless	25 percentile/dimensionless	minimum/dimensionless	Mcfm/dimensionless	Ncfm3d/%
January	302	640	1026	0.08016	0.07478	0.06847	0.05939	0.05811	0.65	24.2
February	260	4533	7217	0.09241	0.08065	0.07533	0.06877	0.05967	0.66	25.1
March	294	3960	6335	0.08622	0.07568	0.07314	0.0648	0.05581	0.57	11.7
April	267	6247	10027(4084)	0.09527	0.07989	0.07098	0.05905	0.05407	0.47	9.1
May	286	2964	4761	0.15106	0.0799	0.07139	0.0591	0.05367	0.43	3.2
June	280	1646	2664	0.10192	0.08276	0.07104	0.06214	0.05579	0.4	2.1
July	299	944	1516	0.07857	0.06084	0.05886	0.0559	0.04925	0.42	3.8
August	306	1145	1839	0.08032	0.06251	0.05994	0.05783	0.0535	0.54	9.6
September	273	407	649	0.06612	0.06471	0.05903	0.05686	0.05427	0.59	20
October	291	401	648	0.08902	0.06906	0.05678	0.05539	0.0547	0.57	11.7
November	284	139	221	0.06604	0.06541	0.06203	0.05625	0.05306	0.54	8.8
December	291	136	218	0.12394	0.07745	0.0673	0.06428	0.05568	0.59	13.8
