# Supplementary material for: Seasonal and annual variability of coastal sulphur plumes in the northern Benguela upwelling system
Source: PLoS One. 2018 Feb 8;13(2):e0192140. doi: 10.1371/journal.pone.0192140 (PMC5805238; doi:10.1371/journal.pone.0192140)
Supplement: S4 Table — (XLS) [file pone.0192140.s006.xls]

## Sheet: Sheet1
			size	intensity – reflectance(559.6 nm)	intensity	intensity	intensity	intensity	clouds
year	number of scenes	number of sulphur pixel	sum/km2	maximum/dimensionless	75 percentile/dimensionless	median/dimensionless	25 percentile/dimensionless	minimum/dimensionless	Mcfy/dimensionless	Ncfy3d/%
2002	205	105	165	0.07745	0.06214	0.05905	0.05603	0.04925	0.52	11.8
2003	341	634	1017	0.08902	0.06946	0.05884	0.05581	0.05367	0.51	9.3
2004	355	3383	5432	0.0799	0.07518	0.06391	0.06145	0.05387	0.54	12
2005	360	7647	12274(6331)	0.10192	0.08344	0.07793	0.06364	0.05539	0.54	11.2
2006	348	992	1592	0.09408	0.06906	0.06344	0.05901	0.05568	0.53	16.2
2007	354	487	772	0.12394	0.07187	0.05832	0.05686	0.05306	0.54	10.1
2008	362	1025	1644	0.13012	0.07452	0.06569	0.06084	0.05678	0.54	13.4
2009	354	1921	3073	0.07533	0.07009	0.06555	0.05828	0.05427	0.53	10.1
2010	338	4825	7738	0.09527	0.08622	0.08016	0.07324	0.0624	0.55	16.2
2011	345	898	1440	0.15106	0.07568	0.06634	0.05967	0.05825	0.54	14.5
2012	71	1245	1976	0.08065	0.08065	0.07355	0.05824	0.05824	0.53	6.8
