# Supplementary material for: Seasonal and annual variability of coastal sulphur plumes in the northern Benguela upwelling system
Source: PLoS One. 2018 Feb 8;13(2):e0192140. doi: 10.1371/journal.pone.0192140 (PMC5805238; doi:10.1371/journal.pone.0192140)
Supplement: S5 Table — (XLS) [file pone.0192140.s007.xls]

## Sheet: Sheet1
	sulphur plumes size	sulphur plumes intensity – reflectance(559.6 nm)	CCMP – wind speed	intensity	intensity	intensity	intensity	CCMP – v-pseudo wind stress	intensity	intensity	intensity	intensity	CCMP – u-pseudo wind stress	intensity	intensity	intensity	intensity	MODIS – SST	intensity	intensity	intensity	intensity
month	sum/km2	median/dimensionless	maximum/ms-1	75 percentile/ms-1	median/ms-1	25 percentile/ms-1	minimum/ms-1	maximum/m2s-2	75 percentile/m2s-2	median/m2s-2	25 percentile/m2s-2	minimum/m2s-2	maximum/m2s-2	75 percentile/m2s-2	median/m2s-2	25 percentile/m2s-2	minimum/m2s-2	maximum/°C	75 percentile/°C	median/°C	25 percentile/°C	minimum/°C
January	1026	0.06847	6.58	6.32	6.04	5.96	5.75	48.32	44.87	42.84	42.1	40.67	0.38	-0.93	-1.14	-1.34	-5.29	18.56	17.97	17.74	17.39	16.84
February	7217	0.07533	6.73	6.53	6.38	5.73	4.76	52.62	49.17	47.84	38.31	28.61	1.25	-0.46	-2.41	-4.34	-5.59	17.99	17.88	17.53	17.08	16.37
March	6335	0.07314	7.26	6.73	6.39	6.26	5.85	65.23	52.58	48	45.33	39.99	-2.88	-4.41	-4.65	-5.79	-6.16	17.38	16.86	16.74	15.88	15.47
April	10027	0.07098	7.13	7.1	6.38	5.57	5.15	60.19	55.24	46.96	38.16	33.04	-3.03	-4.54	-7.6	-9.78	-10.18	16.07	15.22	15.08	14.73	14.45
May	4761	0.07139	7.73	6.1	5.8	5.35	5.01	60.6	43.32	38.47	34.55	29.52	-2.75	-5.52	-7.29	-9.22	-11.84	14.91	14.77	14.61	14.26	14.08
June	2664	0.07104	7.84	6.35	6.26	6.14	5.46	63.79	46.14	42.97	36.28	31.07	-7.96	-9.37	-10.31	-13.44	-17.07	14.47	14.23	13.69	13.38	12.91
July	1516	0.05886	7.14	6.42	5.94	5.72	5.44	57.22	45.72	39.11	37.27	33.2	-7.85	-8.8	-9.25	-10.74	-14.58	14.08	13.47	13.17	12.94	12.67
August	1839	0.05994	7.76	6.65	6.44	6.25	6.13	65.92	52.29	48.09	46.28	43.21	-5.23	-8.55	-8.73	-9.6	-12.15	13.44	13.09	12.9	12.7	12.36
September	649	0.05903	8.25	7.63	6.89	6.15	5.45	74.99	64.88	56.13	46.94	35.49	-4.22	-6.64	-8.52	-9.88	-11.38	13.9	13.23	13.16	12.89	12.49
October	648	0.05678	7.31	7.11	6.97	6.64	6.29	67.02	58.78	56.62	53.02	45.31	-2.39	-4.11	-5.6	-5.78	-6.12	14.21	13.8	13.45	13.32	12.65
November	221	0.06203	8.01	6.97	6.72	6.29	6.04	73.83	55.88	53.44	47	39.62	0.05	-1.54	-2.75	-3.72	-9.95	15.93	15.26	14.61	14.44	13.22
December	218	0.0673	7.74	6.61	6.48	5.73	5.05	67.16	51.23	49.23	39.61	32.26	1.64	-1.59	-2.05	-3.51	-4.9	18.1	17.6	16.7	15.97	14.91
