# Supplementary material for: Seasonal and annual variability of coastal sulphur plumes in the northern Benguela upwelling system
Source: PLoS One. 2018 Feb 8;13(2):e0192140. doi: 10.1371/journal.pone.0192140 (PMC5805238; doi:10.1371/journal.pone.0192140)
Supplement: S6 Table — (XLS) [file pone.0192140.s008.xls]

## Sheet: Sheet1
	sulphur plumes size	sulphur plumes intensity – reflectance(559.6 nm)	AVISO+ – SLA	intensity	intensity	intensity	intensity	CARS – O2
month	sum/km2	median/dimensionless	maximum/ms-1	75 percentile/ms-1	median/ms-1	25 percentile/ms-1	minimum/ms-1	O2-concentration/mmol l-1
January	1026	0.06847	2.96	1.81	0.99	0.13	-0.87	3.88
February	7217	0.07533	4.87	3.2	2.56	1.32	-0.48	1.66
March	6335	0.07314	3.42	2.54	2.32	0.98	-1.76	0.44
April	10027	0.07098	3.47	2.24	0.61	-0.91	-2.97	0.18
May	4761	0.07139	0.48	-0.62	-1.24	-1.95	-4.31	1.19
June	2664	0.07104	-1.78	-2.27	-3.4	-3.79	-4.98	4.56
July	1516	0.05886	-0.1	-1.93	-2.99	-3.82	-4.06	10.16
August	1839	0.05994	0.17	-1.28	-2.51	-3.29	-4.26	15.91
September	649	0.05903	1.9	0.49	-0.5	-0.78	-1.37	19
October	648	0.05678	3.36	2.44	1.75	1.46	-0.14	17.67
November	221	0.06203	3.26	2.37	1.09	0.62	-0.48	13.16
December	218	0.0673	1.96	1.04	0.53	-0.24	-2.89	8.04
