# Supplementary material for: Seasonal and annual variability of coastal sulphur plumes in the northern Benguela upwelling system
Source: PLoS One. 2018 Feb 8;13(2):e0192140. doi: 10.1371/journal.pone.0192140 (PMC5805238; doi:10.1371/journal.pone.0192140)
Supplement: S8 Table — (XLS) [file pone.0192140.s010.xls]

## Sheet: Sheet1
	sulphur plumes size	sulphur plumes intensity – reflectance(559.6 nm)	TMI – SST	MODIS – SST	AVISO+ - SLA
year	anomaly/km2	anomaly/dimensionless	anomaly/°C	anomaly/°C	anomaly/cm
2002	-3210	-0.0065	-0.48		-0.67
2003	-2358	-0.00671	-0.39	-0.37	0.08
2004	2057	-0.00163	0.46	0.41	0.4
2005	8899	0.01238	0.39	0.26	1.16
2006	-1783	-0.00211	0.06	-0.06	-0.38
2007	-2603	-0.00722	-0.11	-0.31	-1.13
2008	-1731	0.00015	-0.08	-0.13	-0.43
2009	-301	0	0.3	0.36	0.43
2010	4363	0.01461	0.27	0.22	0.73
2011	-1935	0.0008	0.75	0.77	1.73
2012	-1399	0.008	-0.8	-0.8	-1.92
